# Supplementary material for: Methylome Diversification through Changes in DNA Methyltransferase Sequence Specificity
Source: PLoS Genet. 2014 Apr 10;10(4):e1004272. doi: 10.1371/journal.pgen.1004272 (PMC3983042; doi:10.1371/journal.pgen.1004272)
Supplement: Table S1 — Overview of outputs in the strains. (XLSX) [file pgen.1004272.s005.xlsx]

## Sheet: Table S1
Table S1. Overview of outputs in the strains.
	P12#1a	P12#2	F16#1	F16#2	F30#1	F30#2	F32#1	F32#2	F57#1	F57#2	HPYF#1	HPYF#2	HPYF2#1	HPYF2#2
Mapped Reads #	84882	89783	78637	88540	68586	85195	92820	90422	85405	81893	82684	85790	79327	65635
Mapped Subreads #	567791	652646	506845	543562	482658	485594	592978	642324	640648	619298	541447	596020	556897	473606
Mean Mapped Read Length (nt)	2701	2816	2517	2508	2740	2369	2515	2826	2988	2925	2641	2775	2703	2842
Mean Mapped Subread Length (nt)	273	298	301	305	289	297	290	297	316	290	278	305	281	283
Mean Depth of Coverage (chromosome)	87.83	109.44	92.54	100.93	84.14	85.77	102.7	115.84	121.48	107.98	86.09	102.95	90	77.96
All bases #	3368076	3368076	3150798	3150798	3159386	3159386	3162922	3162922	3218012	3218012	3368076	3368076	3368076	3368076
Mapped bases #	3368004	3367518	3150797	3150798	3159284	3159386	3162891	3162915	3218011	3218012	3365896	3365364	3367960	3367662
Unmapped bases #	72	558	1	0	102	0	31	7	1	0	2180	2712	116	414
All methylated sites #	45346	46880	80909	81644	63689	64917	78511	79363	62324	61444	44298	45632	47045	44693
Methylated bases %	1.34635	1.39189	2.56789	2.59122	2.01587	2.05473	2.48223	2.50917	1.93672	1.90938	1.31523	1.35484	1.39679	1.32696
Methylated sites # with a methylation motif	41765	42224	72723	73399	58430	59170	70927	71506	57825	57068	40274	41315	42392	40674
Methylated sites # detected as secondary peak of m6A detection	1475	2497	4362	4419	2365	2560	3721	3999	1520	1434	1984	2283	2326	2018
Methylated sites # without a methylation motif	2106	2159	3824	3826	2894	3187	3863	3858	2979	2942	2040	2034	2327	2001
False discovery rate	0.0464429	0.0460538	0.047263	0.046862	0.0454396	0.0490935	0.0492033	0.0486121	0.0477986	0.047881	0.0460517	0.044574	0.0494633	0.0447721
Threshold score	37	39	29	30	33	32	32	33	39	36	33	37	33	32
a #1, experiment 1. #2, experiment 2.
