# Supplementary material for: Methylome Diversification through Changes in DNA Methyltransferase Sequence Specificity
Source: PLoS Genet. 2014 Apr 10;10(4):e1004272. doi: 10.1371/journal.pgen.1004272 (PMC3983042; doi:10.1371/journal.pgen.1004272)
Supplement: Table S3 — Unassigned methylation motifs. (XLSX) [file pgen.1004272.s007.xlsx]

## Sheet: Table S3
Table S3. Unassigned methylation motifs
		#1		#2
Motifa	Strain	Methylated copy #	%	Methylated copy #	%	Copy #	Comments
A. Type I-like motif
5'-CANNNNNGTC	F30	833	94.7668	835	94.9943	879
5'-GACNNNNNTG	F30	824	93.7429	838	95.3356	879	Complement with 5'-CANNNNNGTC
5'-CCANNNNNNTAA	F57	1177	95.7689	1150	93.572	1229
5'-TTANNNNNNTGG	F57	1176	95.6876	1139	92.677	1229	Complement with 5'-CCANNNNNNTAA
5'-RCTANNNNNNTAA	F57	247	36.976	227	33.982	668
5'-TTANNNNNNTAGY	F57	243	36.3772	214	32.0359	668	Complement with 5'-RCTANNNNNNTAA
5'-RGANNNNNNNTAY	F32	920	43.5606	923	43.7027	2112
5'-RTANNNNNNNTCY	F32	585	27.6989	584	27.6515	2112	Complement with 5'-RGANNNNNNNTAY
5'-RGANNNNNNNTCY	F32	1827	98.5437	1830	98.7055	1854	Palindromic
B. Hemimethylated non-palindromic motif
5'-AGGAG	F30	1381	94.8489	1426	97.9396	1456
5'-CAAGWAG	F30	235	46.2598	259	50.9843	508	Part of 5'-CNNGNAG?
5'-CAGC	F16	7106	99.0383	7146	99.5958	7175
5'-CCDGNAG	F30	673	91.8145	694	94.6794	733	Part of 5'-CNNGNAG?
5'-CCRAG	F32	2970	98.3769	2981	98.7413	3019
5'-CCTCTAG	F57	83	85.567	92	94.8454	97
5'-CCTMCA	F32	376	44.9223	452	54.0024	837
5'-CGRAG	F16	1494	98.8095	1497	99.0079	1512
5'-CRTGHAG	F30	374	74.502	386	76.8924	502	Part of 5'-CNNGNAG?
5'-CTNGNAG	F30	1182	95.3995	1205	97.2559	1239	Part of 5'-CNNGNAG?
5'-GAASC	F57	4119	98.3524	4099	97.8749	4188
5'-GACC	P12	2443	93.8172	2521	96.8126	2604
5'-GATGCA	F30	300	66.2252	272	60.0442	453
5'-GATGG	F16	2210	98.8372	2227	99.5975	2236
5'-GCGCGC	P12	106	20.9486	115	22.7273	506
5'-GCRGA	F16	2294	98.5819	2306	99.0976	2327
5'-GNGRGA	P12	3774	93.9975	3885	96.7621	4015
5'-HGATGCAB	F16	110	56.1224	124	63.2653	196
a Methylated base is underlined.
