# Supplementary material for: Methylome Diversification through Changes in DNA Methyltransferase Sequence Specificity
Source: PLoS Genet. 2014 Apr 10;10(4):e1004272. doi: 10.1371/journal.pgen.1004272 (PMC3983042; doi:10.1371/journal.pgen.1004272)
Supplement: Table S4 — Primers for qPCR. (XLSX) [file pgen.1004272.s008.xlsx]

## Sheet: Table S4
Table S4. Primers for qPCR.
Name	Sequence
HPP12_0008_for	CATCTACGATCGTGGTGTTGT
HPP12_0008_rev	CGGTCAAGTCATTAGCGAAGA
HPP12_0797_for	CGATTAAAAGGGCATGCTCTC
HPP12_0797_rev	AGACTCTATCCAACACATTACCC
HPP12_0959_for	ACCCCTTATCTCGCCAGG
HPP12_0959_rev	TGATTTGATTGATGAGGTGGCT
HPP12_0960_for	AATGGTTGTTCTTGTGCGTTC
HPP12_0960_rev	GCGCTAGAGAAGAAGAGGAAG
HPP12_0961_for	GCCTTTGTCAAACTCTAAAAGGT
HPP12_0961_rev	GGAATATTTAGAAAGGGGTGTGC
HPP12_0962_for	CCACAACGGGTATCACAAGCT
HPP12_0962_rev	TGGTTTTACGCGCGCAAAC
